# Supplementary material for: Synthesis of Indole-Coupled KYNA Derivatives via C–N Bond Cleavage of Mannich Bases
Source: Int J Mol Sci. 2022 Jun 28;23(13):7152. doi: 10.3390/ijms23137152 (PMC9266300; doi:10.3390/ijms23137152)
Supplement: Supplementary file 1 [file ijms-23-07152-s001.zip]

Archive with 1 entries (1 files):
- ijms-1768040-supplementary.pdf
